# Supplementary material for: In vivo transcriptomes of Streptococcus suis reveal genes required for niche-specific adaptation and pathogenesis
Source: Virulence. 2019 Apr 7;10(1):334–51. doi: 10.1080/21505594.2019.1599669 (PMC6527017; doi:10.1080/21505594.2019.1599669)
Supplement: Supplemental Material [file kvir-10-01-1599669-s001.zip]

Archive with 5 entries (5 files):
- Figure S1_JAB.pdf
- Table S1 and S2_JAB.docx
- Table S3_jab.docx
- Table S4_JAB.xlsx
- Table S5_JAB.docx
