# Supplementary material for: In vivo transcriptomes of Streptococcus suis reveal genes required for niche-specific adaptation and pathogenesis
Source: Virulence. 2019 Apr 7;10(1):334–51. doi: 10.1080/21505594.2019.1599669 (PMC6527017; doi:10.1080/21505594.2019.1599669)
Supplement: Supplemental Material [file kvir-10-01-1599669-s001.zip › Table S4_JAB.xlsx]

## Sheet: Sheet1
Gene Locus	Putative function	P_(Blood/TH)	FC_Blood (Blood/TH)	P_ Joint (Joint/TH)	FC_ Joint (Joint/TH)	P_ Heart (Heart/TH)	FC_Heart (Heart/TH)	P_Brain (Brain/ TH)	FC_Brain (Brain/TH)
SSU0001	ATPase involved in DNA replication initiation			<0,0001	-4.58	<0,0001	-5.66	<0,0001	-2.28
SSU0002	DNA polymerase III, beta chain			0.0006	-2.18	0.0008	-3
SSU0004	uncharacterized protein conserved in bacteria	0.0009	2.47					0.0009	2.25
SSU0013	predicted ATPase of the pp-loop superfamily implicated in cell cycle control					0.0118	2.4
SSU0014	hypoxanthine-guanine phosphoribosyltransferase	0.0088	-2.26
SSU0018	putative cell shape-determining protein mrec	0.0005	3.67					0.0005	3.42
SSU0025	acyl carrier protein			0.0105	2.64	<0,0001	5.08
SSU0049	predicted transcriptional regulator	0.0004	2.87			0.0004	1.9
SSU0052	hypothetical protein					0.0212	-2.34
SSU0057	DNA mismatch repair enzyme (predicted ATPase)	0.0001	-3.22					0.0001	-2.13
SSU0058	holliday junction resolvasome, DNA-binding subunit	0.0023	-2.81					0.0023	-2.42
SSU0067	uncharacterized protein conserved in bacteria			<0,0001	-9.14
SSU0078	50s ribosomal protein l29	0.0018	3.37
SSU0079	30s ribosomal protein s17	0.0014	2.9			0.0014	2.31
SSU0090	ribosomal protein s5, bacterial and organelle form	0.0034	2.45
SSU0095	translation initiation factor if-1	0.0002	2.45			0.0002	2.38	0.0002	2.16
SSU0096	50s ribosomal protein l36	0.0001	3.15					0.0001	1.97
SSU0100	50s ribosomal protein l17	0.0183	3.25
SSU0107	putative membrane protein	0.0185	9.01
SSU0110	conserved hypothetical protein	0.0008	7.27
SSU0111	hypothetical protein gbs0237	0.0007	3.68					0.0007	3.11
SSU0123	DNA-directed RNA polymerase, beta' subunit	0.005	2.05
SSU0124	uncharacterized protein conserved in bacteria	<0,0001	3.6	0.0001		<0,0001	3.87	<0,0001	6.64
SSU0126	Type II secretory pathway, ATPase pule/tfp pilus assembly pathway, ATPase pilb	0.0008	-4.49					0.0008	-5.64
SSU0130	Type II secretory pathway, pseudopilin Pulg	0.0013	-7.81			0.0013	-5.48
SSU0131	Putative competence protein comgf	0.0415	-7.06
SSU0132	Putative exported protein					0.0027	-7.25
SSU0134	acetate kinase	<0,0001	2.88			<0,0001	2.48	<0,0001	3.15
SSU0135	putative membrane protein					0.0005	-2.28
SSU0136	putative folylpolyglutamate synthetase	<0,0001	2.52	<0,0001	2.8	<0,0001	4.39
SSU0141	inosine-5-phosphate dehydrogenase							0.0019	-2.73
SSU0145	Putative membrane protein	0.0008	-5.77	0.0077	-3.94
SSU0146	co-chaperonin groes (hsp10)	0.0041	-2.38
SSU0147	putative chaperonin	<0,0001	-8.13	0.0013	-3.4	<0,0001	-4.64
SSU0152	endothelin-converting enzyme 1	0.0064	-4.2
SSU0153	glyceraldehyde-3-phosphate dehydrogenase	<0,0001	2.31	<0,0001	1.93	<0,0001	1.93	<0,0001	2.09
SSU0156	predicted transcriptional regulator					0.0016	3.37	0.0016	3.87
SSU0157	glutamine synthetase					0.0016	3.03	0.0016	3.41
SSU0161	acetyltransferase					0.0028	2.31
SSU0168	putative integral membrane protein; possible branched-chain amino acid permease					0.0006	2.51
SSU0171	large variant extracellular factor					0.0054	2.75
SSU0177	conserved hypothetical protein	<0,0001	2.91			<0,0001	1.86	<0,0001	2.37
SSU0178	transcriptional antiterminator	0.0006	-11.74			0.0006	-6.28
SSU0183	membrane domain of membrane-anchored glycerophosphoryl diester phosphodiesterase	<0,0001	2.05	<0,0001	4	<0,0001	4.2	<0,0001	2.23
SSU0185	predicted phosphosugar isomerase	0.0091	-5.49
SSU0189	beta-lactamase	0.0001	2.38	<0,0001	2.24	<0,0001	2.46	0.0001	1.92
SSU0194	conserved hypothetical protein	<0,0001	-2.39					<0,0001	-2.52
SSU0197	hypothetical protein	0.0024	1.92	<0,0001	2.05
SSU0198	transcriptional regulator/sugar kinase			<0,0001	2.23
SSU0211	ATP-dependent exoDNAse (exonuclease V), alpha subunit - helicase superfamily I member							<0,0001	-5.31
SSU0213	Ribonuclease H III					0.0094	-2.02
SSU0217	phosphotransferase system iic component, glucose/maltose/n-acetylglucosamine-specific			<0,0001	-14.42
SSU0219	conserved hypothetical protein							0.0183	2.04
SSU0221	mismatch repair ATPase (muts family)							0.0004	-2.34
SSU0222	acetyltransferase, gnat family family					0.0241	2.15
SSU0230	Na+/alanine symporter	<0,0001	9.01	<0,0001	3.96	<0,0001	2.61	<0,0001	4.93
SSU0232	predicted ATPase involved in replication control, cdc46/mcm family							0.0008	2.38
SSU0235	dihydroorotate dehydrogenase					0.001	2.39
SSU0236	hypothetical protein	0.0008	-3.83					0.0008	-4.48
SSU0241	transcriptional regulator			<0,0001	-2.66
SSU0242	predicted membrane protein	0.0011	-15.21	<0,0001	-7.89
SSU0245	predicted transcriptional regulator					0.0075	-4.93
SSU0253	sadP cell wall protein	0.0011	-8.2					0.0011	-5.53
SSU0257	50s ribosomal protein l33	0.0124	4.47
SSU0258	ribosomal protein l32	0.0019	2.67
SSU0260	Zn-dependent alcohol dehydrogenase	0.0014	-18.85
SSU0261	Nad-dependent aldehyde dehydrogenase	<0,0001	-19.42			<0,0001	-4.14	<0,0001	-3.06
SSU0262	threonine synthase					0.0123	-3.99
SSU0263	ABC-type transport system involved in cytochrome bd biosynthesis, ATPase and permease component	<0,0001	3.33	0.0004	5.06	<0,0001	7.16
SSU0264	ABC-type multidrug transport system, ATPase and permease component			<0,0001	3.81	0.0006	4.24
SSU0266	ABC-type cobalt transport system, permease component cbiq and related transporters			<0,0001	4.92	<0,0001	5.3
SSU0267	ABC-type cobalt transport system, atpase component			<0,0001	3.51	<0,0001	4.21
SSU0268	Na+-driven multidrug efflux pump			0.0088	2.73	<0,0001	2.76
SSU0270	mevalonate pyrophosphate decarboxylase							0.0001	-2.89
SSU0272	l-lactate dehydrogenase (fmn-dependent) and related alpha-hydroxy acid dehydrogenase			<0,0001	2.2	0.0001	2.46
SSU0278	transcriptional regulator of heat shock gene	<0,0001	-7.55	<0,0001	-11.33	<0,0001	-9.1
SSU0279	molecular chaperone grpe (heat shock protein)	<0,0001	-4.47	<0,0001	-5.48	<0,0001	-2.23
SSU0280	molecular chaperone	0.0001	-3	<0,0001	-2.62
SSU0284	ABC-type amino acid transport/signal transduction system, periplasmic component/domain	<0,0001	2.49	<0,0001	2.09	<0,0001	2.42	<0,0001	3.84
SSU0285	ABC-type amino acid transport system, permease component							0.001	4.56
SSU0288	cation transport ATPase	<0,0001	-133.29	0.0004	-50.17	<0,0001	-67.62	<0,0001	-9.6
SSU0292	predicted membrane protein							<0,0001	-3.55
SSU0298	NadpH:quinone reductase and related zn-dependent oxidoreductase							0.0054	-13.59
SSU0299	predicted hydrolase or acyltransferases (alpha/beta hydrolase superfamily)			0.0002	-3.69			<0,0001	-6.64
SSU0300	dehydrogenase with different specificities (related to short-chain alcohol dehydrogenase)							0.0105	-11.92
SSU0301	NadH:flavin oxidoreductase, old yellow enzyme family							0.0035	-4.47
SSU0304	lipase			0.0002	-2.71			0.0006	-2.57
SSU0305	hypothetical protein	0.0173	-14.73
SSU0306	fkbp-type peptidyl-prolyl cis-trans isomerase (trigger factor)	0.0001	4.59			<0,0001	2.6	0.0001	2.87
SSU0310	DNA-directed RNA polymerase delta subunit	<0,0001	2.84			<0,0001	1.79	<0,0001	1.93
SSU0312	fructose/tagatose bisphosphate aldolase	0.001	1.53
SSU0313	50s ribosomal protein l28	0.0009	3.66			0.0009	3.93	0.0009	4.36
SSU0314	ATP-dependent DNA helicase recg	0.0002	4.09			0.0002	2.82	0.0002	2.55
SSU0320	pleiotropic transcriptional repressor	0.0003	2.28					0.0003	2.59
SSU0328	transcriptional regulator	0.0229	-12.28
SSU0332	uncharacterized protein involved in copper resistance	<0,0001	2.74	<0,0001	2.95	<0,0001	3.31	<0,0001	3.29
SSU0343	SAM-dependent methyltransferase	0.0017	1.96					0.0017	1.67
SSU0345	predicted nucleotidyltransferase	<0,0001	-5.1					<0,0001	-10.4
SSU0351	Formylmethionine deformylase	0.0363	-32.88
SSU0352	ATPase, central region			0.0007	-11.7	<0,0001	-3.42
SSU0353	4-alpha-glucanotransferase			<0,0001	6.63	<0,0001	2.99	<0,0001	5.99
SSU0354	glucan phosphorylase	<0,0001	2.13	<0,0001	8.61	<0,0001	6.38	<0,0001	9.26
SSU0356	metal-dependent hydrolase			0.0001		<0,0001	4.86	<0,0001	25.62
SSU0357	phosphotransferase system iic component, glucose/maltose/n-acetylglucosamine-specific			0.0041	47.13			<0,0001	29.09
SSU0360	protein of unknown function duf28	0.0012	3.9					0.0012	2.73
SSU0364	predicted sulfurtransferase	0.0016	2.7					0.0016	2.68
SSU0368	cold shock protein	<0,0001	14.45	0.0001		<0,0001	12.73	<0,0001	17.46
SSU0378	guanylate kinase	<0,0001	3.01	<0,0001	1.82	<0,0001	2.54	<0,0001	2.7
SSU0379	RNA polymerase, omega subunit	<0,0001	1.87	<0,0001	1.51	<0,0001	2.07	<0,0001	2
SSU0380	primosomal protein (replication factor Y) - superfamily II helicase			<0,0001	2.14	<0,0001	2.28
SSU0386	predicted membrane protein	<0,0001	-4.83	<0,0001	-3.03	<0,0001	-3.28	<0,0001	-2.6
SSU0387	ATP-binding region, ATPase-like	0.0001	-2.66	<0,0001	-2.54	<0,0001	-2.58	0.0001	-3.16
SSU0388	regulatory protein, luxR:response regulator receiver	<0,0001	-5.56	<0,0001	-3.51	<0,0001	-3.6	<0,0001	-3.96
SSU0392	uncharacterized conserved protein	0.0003	3.15	<0,0001	3.04	0.0003	4.55	0.0003	2.89
SSU0397	uncharacterized protein conserved in bacteria	0.0253	2.82
SSU0398	protein of unknown function DUF402	0.0007	2.81			0.0007	2.87	0.0007	2.54
SSU0400	transcriptional regulator	0.0233	2.04
SSU0401	transcriptional regulator					0.0004	-4.13
SSU0408	conserved hypothetical protein	<0,0001	5.9	<0,0001	1.95	<0,0001	2.17	<0,0001	2.3
SSU0410	lactoylglutathione lyase and related lyases			0.0004	-3.09	<0,0001	-5.67
SSU0411	shikimate kinase			0.0027	-4.78	<0,0001	-8.14	<0,0001	-5.44
SSU0413	hypothetical protein			<0,0001	-3.8	<0,0001	-8.14	<0,0001	-3.02
SSU0417	hypothetical protein	0.0004	-1.81	<0,0001	-1.71			0.0004	-1.92
SSU0418	transcriptional regulator	0.0006	-2.65					0.0006	-3.23
SSU0419	conserved hypothetical protein							0.004	-4.13
SSU0421	predicted membrane GTPase involved in stress response	0.0269	3.58
SSU0429	hypothetical protein	0.0171	-15.5
SSU0430	UDP-N-acetylmuramoylalanine-D-glutamate ligase					0.0013	-2.37
SSU0437	predicted integral membrane protein	0.0002	-2.12			0.0002	-3.26
SSU0438	uncharacterized conserved protein, contains s4-like domain	0.0287	1.6
SSU0439	cell division initiation protein	0.0002	2.39
SSU0444	ATPases with chaperone activity, ATP-binding subunit	<0,0001	-1.99	<0,0001	-2.01
SSU0447	putative amino acid ABC transporter, ATP-binding protein	0.0015	3.57					0.0015	3.84
SSU0448	5,10-methylene-tetrahydrofolate dehydrogenase/methenyl tetrahydrofolate cyclohydrolase			0.0002	2
SSU0451	hypothetical protein	0.0238	-12.19
SSU0452	transposase, IS4	0.0091	-18.66
SSU0453	sortase-like protein	0.0227	-13.4
SSU0460	hypothetical protein					0.0022	2.83
SSU0461	uncharacterized protein conserved in bacteria			0.0024	3.18	<0,0001	2.6	<0,0001	2.88
SSU0462	hypothetical protein			<0,0001	4.12
SSU0465	membrane-fusion protein			<0,0001	2.04	0.0001	2.12
SSU0467	putative ABC transporter, permease component	<0,0001	2.02	<0,0001	3.31	<0,0001	3.25	<0,0001	2.43
SSU0475	lyzozyme m1 (1,4-beta-n-acetylmuramidase)					0.0062	-1.96
SSU0476	preprotein translocase subunit yidc	0.0137	3.63
SSU0477	hypothetical protein	0.0017	3.98					0.0017	2.92
SSU0480	DNA-directed RNA polymerase specialized sigma subunit	0.0066	-12.33
SSU0486	conserved hypothetical protein; possible Na+/solute symporter	<0,0001	2.08	0.0001	3.03	<0,0001	2.75
SSU0487	hypothetical protein	<0,0001	2.62	0.0006	2.52	<0,0001	3.08	<0,0001	2
SSU0489	adenosine deaminase					0.0293	2.19
SSU0490	predicted membrane protein	0.0073	-2.26
SSU0498	lysophospholipase l1 and related esterase	0.0045	2.17
SSU0508	glutamate 5-kinase							0.0001	-2.76
SSU0518	protein-tyrosine phosphatase Wzh	<0,0001	5.18			<0,0001	3.82	<0,0001	3
SSU0523	putative membrane protein	<0,0001	2.02	<0,0001	1.47	<0,0001	1.94	<0,0001	1.4
SSU0527	hypothetical protein							0.0026	-2.15
SSU0528	hypothetical protein	0.002	3.33			0.002	2.64
SSU0537	acetyltransferase (isoleucine patch superfamily)							0.016	-2.25
SSU0545	hypothetical protein					0.0054	4.1
SSU0554	hypothetical protein							0.0028	-4.38
SSU0565	transcriptional regulator					0.0119	-2.51
SSU0572	hypothetical protein	0.0002	-3.24					0.0002	-1.97
SSU0573	Na+-driven multidrug efflux pump							0.0067	-3.35
SSU0587	glycosyl hydrolase family protein					0.0009	-4.89
SSU0591	6-phosphogluconolactonase/glucosamine-6-phosphate isomerase/deaminase							0.0009	4.41
SSU0606	periplasmic binding protein	0.0003	4.79	<0,0001	4.03	0.0003	6.14
SSU0610	DNA uptake protein and related DNA-binding proteins							<0,0001	-6.74
SSU0611	predicted membrane metal-binding protein	0.0002	-4.96					0.0002	-5.46
SSU0616	uncharacterized conserved protein					0.0183	2.95
SSU0622	histone acetyltransferase hpa2 and related acetyltransferases			<0,0001	-3.43
SSU0628	hypothetical protein					0.0033	2.27
SSU0630	predicted integral membrane protein	0.0003	-5.99	<0,0001	-8.48
SSU0633	predicted metal-dependent membrane protease			<0,0001	3.34	0.003	3.36
SSU0640	hypothetical protein	<0,0001	-7.43					<0,0001	-4.64
SSU0644	Phosphoglucomutase/phosphomannomutase C	0.0065	-3.28
SSU0645	predicted membrane protein	0.0002	-2.85
SSU0646	phosphopantothenoylcysteine synthetase/decarboxylase	<0,0001	-3.92					<0,0001	-1.81
SSU0647	phosphopantothenoylcysteine synthetase/decarboxylase	0.0002	-3.2					0.0002	-2.26
SSU0648	formyltetrahydrofolate synthetase			0.0071	1.93	<0,0001	2.12	<0,0001	2.08
SSU0649	predicted membrane protein			0.0001	3.09
SSU0651	hypothetical protein	<0,0001	-4.54	0.0014	-2.83	<0,0001	-2.31	<0,0001	-4.32
SSU0652	hypothetical protein	0.0011	-2.36					0.0011	-3.15
SSU0653	hypothetical protein	0.0044	-2.11					0.0044	-2.13
SSU0656	Putative lipoprotein					<0,0001	-2.78
SSU0658	predicted DNA alkylation repair enzyme					0.0419	-3.07
SSU0665	phosphotransferase system cellobiose-specific component iib	0.0198	-11.23
SSU0669	glycerol dehydrogenase and related enzyme	0.0004	-57.54
SSU0670	glycerol dehydrogenase and related enzyme	0.0001	-45.69
SSU0674	Putative DNA binding protein	0.0137	-20.17
SSU0680	oligoendopeptidase F	<0,0001	-2.08			<0,0001	-2.29
SSU0682	uncharacterized Nad(Fad)-dependent dehydrogenase					<0,0001	-2.34
SSU0687	thiamine-phosphate pyrophosphorylase	0.0092	-7.08
SSU0693	cobalt ABC transporter ATP-binding protein	0.0156	-21.44
SSU0703	conserved hypothetical protein							0.0087	3.6
SSU0707	ATP-dependent nuclease, subunit B							<0,0001	-2.77
SSU0713	protein involved in cell division							0.0024	-2.95
SSU0717	type IIa topoisomerase (DNA gyrase/topo II, topoisomerase IV), a subunit							0.001	-2.06
SSU0720	hypothetical protein	0.0004	24.62			0.0004	9.26	0.0004	12.24
SSU0721	putative 30S ribosomal protein S1	0.0001	4.73					0.0001	4.3
SSU0722	threonine aldolase	0.0004	3.54					0.0004	3.76
SSU0724	putative membrane protein	0.0004	-7.46	0.0065	-4.52
SSU0728	50S ribosomal protein L21	<0,0001	3.49			<0,0001	1.99	<0,0001	2.15
SSU0730	LysR family regulatory protein	0.0065	2.19
SSU0742	30s ribosomal protein s16	0.0003	3.83					0.0003	4.61
SSU0746	putative polysaccharide deacetylase	0.0028	-3.32
SSU0747	homoserine dehydrogenase					0.0098	-4.47
SSU0754	spermidine/putrescine-binding periplasmic protein			<0,0001	2.46	0.0003	2.63
SSU0757	surface protein from gram-positive cocci, anchor region:ysirk gram-positive signal peptide	0.0101	-14.34
SSU0758	predicted sugar kinase			<0,0001	-5.32
SSU0760	GMP reductase	0.0002	2.31					0.0002	3.44
SSU0764	tRNA-(guanine-N1)-methyltransferase	<0,0001	2.73	<0,0001	2.05	<0,0001	3.11	<0,0001	2.27
SSU0766	transcriptional regulator of sugar metabolism	0.0029	-7.17			0.0029	-5.22
SSU0768	phosphotransferase system, fructose-specific IIc component	0.0113	-5.4
SSU0769	conserved hypothetical protein	<0,0001	2.23	<0,0001	1.7	<0,0001	1.61	<0,0001	2.38
SSU0778	thymidylate synthase			0.0002	1.91			0.0007	2.38
SSU0779	dihydrofolate reductase	<0,0001	2.11			<0,0001	2	<0,0001	1.9
SSU0788	hypothetical protein	0.0168	-5.63
SSU0791	methylase of polypeptide chain release factors							0.0027	-2.86
SSU0792	putative translation factor (sua5)			<0,0001	-2.58
SSU0797	short-chain alcohol dehydrogenase of unknown specificity							0.0069	2.2
SSU0800	hypothetical protein	0.0378	-4.04
SSU0801	hypothetical protein (lipoprotein)	0.0004	-18.87
SSU0817	GntR family regulatory protein							0.0048	3.75
SSU0820	Putative DNA-binding protein					0.0342	-5.36
SSU0823	hypothetical protein	0.0002	3.19
SSU0826	phosphomannomutase	0.0439	-7.27
SSU0827	ATP-binding region, ATPase-like:Histidine kinase A, N-terminal					0.0016	3.08
SSU0833	putative bacteroiocin operon protein	0.0095	-9.9
SSU0839	Putative Esterase					0.0112	-8.3
SSU0844	haloacid dehalogenase-like hydrolase							0.0011	2.84
SSU0845	50S ribosomal protein L7/L12	0.0013	4.75					0.0013	3.58
SSU0846	50S ribosomal protein L10	0.0061	2.86
SSU0851	rhodanese-related sulfurtransferase	0.0014	-13.41
SSU0854	haemolysin-III related membrane protein					0.0103	-3.29
SSU0858	predicted Fe-S-cluster oxidoreductase	0.0023	2.66					0.0023	2.08
SSU0859	Maf-like protein	0.0006	2.43					0.0006	2.74
SSU0870	ADP-glucose pyrophosphorylase	<0,0001	-6.98	<0,0001	-8.25	<0,0001	-15.43
SSU0871	ADP-glucose pyrophosphorylase	<0,0001	-21.73	<0,0001	-5.23	<0,0001	-7.82
SSU0873	glycogen synthase					0.0032	-15.14
SSU0874	1,4-alpha-glucan branching enzyme	0.0009	-9.48
SSU0878	Histone acetyltransferase Hpa2 and related acetyltransferases	0.0079	-14.09			0.0079	-14.55
SSU0886	ATPase component of ABC transporters with duplicated ATPase domains	0.0039	-10.55
SSU0887	o-acetylhomoserine sulfhydrylase	0.0002	-10.01
SSU0888	Putative membrane protein					0.0055	-3.8
SSU0894	transcriptional antiterminator	<0,0001	-7.64					<0,0001	5.62
SSU0898	Galactose-6-phosphate isomerase LacB subunit					0.0024	-8.9
SSU0899	Galactose-6-phosphate isomerase LacA subunit						-6.73	<0,0001	6.13
SSU0903	putative DNA-binding protein	0.0003	-4.85			0.0003	-4.63	0.0003	-5.35
SSU0922	putative redox-sensing transcriptional repressor			<0,0001	-2.29
SSU0928	dihydrofolate reductase	0.0013	2.21					0.0013	2
SSU0932	ABC transporter	0.001	2.73			0.001	2.31
SSU0938	putative methyltransferase	<0,0001	-2.67			<0,0001	-3.12
SSU0940	30S ribosomal protein S20	<0,0001	8.86			<0,0001	5.78	<0,0001	5.88
SSU0945	response regulator	<0,0001	2.5					<0,0001	1.79
SSU0951	putative phosphate ABC transporter (permease protein)	<0,0001	-3.85					<0,0001	-4.57
SSU0957	regulatory protein Spx							0.0067	2.21
SSU0961	hypothetical protein	0.0174	-11.44
SSU0963	protein of unknown function duf438	0.0015	-7.2					0.0015	-7.8
SSU0964	hypothetical protein	<0,0001	-11.45	0.0009	-3.84	<0,0001	-7.48	<0,0001	-9.46
SSU0970	Putative membrane Protein	<0,0001	-3.16	<0,0001	-2.82	<0,0001	-2.81	<0,0001	-3.35
SSU0971	uncharacterized conserved protein	0.0004	-2.67	<0,0001	-2.2	0.0004	-2.15
SSU0972	haloacid dehalogenase-like hydrolase	<0,0001	-3.26	<0,0001	-3.42	<0,0001	-2.79	<0,0001	-3.8
SSU0973	Peptidase T	0.0009	-2.14	0.0001	-1.91			0.0009	-1.89
SSU0977	predicted membrane protein			<0,0001	-6.28	0.0001	-5.09	0.0001	-4.63
SSU0978	predicted membrane protein	0.0004	-7.58					0.0004	-15.91
SSU0981	transcriptional regulator							0.0001	4.16
SSU0982	uncharacterized conserved protein					0.0345	-6.52
SSU0985	Divalent ion symporter							<0,0001	-2.58
SSU0986	putative 2-amino-4-hydroxy-6-hydroxymethylpteridine pyrophosphokinase							0.0001	-2.73
SSU0987	dihydroneopterin aldolase							0.0006	-3.43
SSU0988	dihydropteroate synthase and related enzymes							0.0001	-3.19
SSU0990	NTP pyrophosphohydrolase including oxidative damage repair enzymes							0.0016	4.04
SSU0993	conserved hypothetical protein					0.0001	3.97	0.0001	5.06
SSU1003	glucuronate isomerase					0.0152	-20.03
SSU1006	beta-galactosidase/beta-glucuronidase	0.0244	-42.27
SSU1007	sugar kinase, ribokinase family	0.0252	-39.14
SSU1009	putative competence associated endonuclease	<0,0001	3.37	<0,0001	1.83	<0,0001	2.27
SSU1015	ATP synthetase gamma chain							0.0042	-2.47
SSU1016	ATP synthase alpha chain							0.0064	-2.93
SSU1017	putative ATP synthase delta chain							0.0024	-3.05
SSU1018	ATP synthase B chain	0.0069	2.44
SSU1019	ATP synthase A chain					0.002	-2.53	0.002	-2.87
SSU1022	DNA ligase (contains brct domain type II)	0.001	2.11
SSU1023	predicted permease	<0,0001	-4.94	<0,0001	-2.48	<0,0001	-2.42	<0,0001	-3.44
SSU1024	predicted membrane protein	<0,0001	-4.03					<0,0001	-4.45
SSU1025	glucose-6-phosphate 1-dehydrogenase	0.0071	-2
SSU1030	HAD superfamily hydrolase-like protein	0.0002	-2.3					0.0002	-2.47
SSU1031	chromosome segregation ATPase	0.0004	-1.82					0.0004	-2.06
SSU1042	aconitate hydratase					0.0024	6.07	0.0024	5.46
SSU1047	transcriptional regulator			<0,0001	-2.51	<0,0001	-3.41
SSU1060	hypothetical protein	0.016	-22.78
SSU1066	predicted metal-dependent membrane protease	0.0154	-4.91
SSU1068	conserved hypothetical protein	0.0076	-4.43
SSU1069	hypothetical protein	0.013	-8.19
SSU1078	parvulin-like peptidyl-prolyl isomerase	<0,0001	3.19	0.0014	1.69			<0,0001	2.43
SSU1081	putative membrane protein					0.0003	-2.2	0.0003	-2.08
SSU1082	oligoendopeptidase F	<0,0001	-2.55	<0,0001	-2.06	<0,0001	-3.27	<0,0001	-2.42
SSU1086	3-deoxy-d-arabino-heptulosonate 7-phosphate (Dahp) synthase	<0,0001	-4.2	<0,0001	-4.71
SSU1088	shikimate 5-dehydrogenase	0.0002	-3.17	0.0003	-3.08	0.0002	-3.48	0.0002	-4.1
SSU1106	translation initiation factor if-3	0.0319	2.04
SSU1123	polysaccharide biosynthesis protein/putative rhamnosyl transferase					0.01	-2.2
SSU1127	N-acetylmuramoyl-L-alanine amidase	<0,0001	-1.79					<0,0001	-2.78
SSU1134	predicted divalent heavy-metal cations transporter			<0,0001	-2.15	0.0001	-2.74
SSU1144	short-chain dehydrogenase of various substrate specificities			0.0001	2.38	<0,0001	2.8
SSU1145	metal-dependent hydrolases of the beta-lactamase superfamily III					0.0006	2.81
SSU1147	GTPase					<0,0001	1.84	<0,0001	-1.95
SSU1170	ABC-type sugar transport system, periplasmic component	0.0077	-29.96
SSU1171	ABC-type sugar transport system, permease component	0.0002	-25.29			0.0002	-11.21	0.0002	-13.72
SSU1173	transcriptional regulator	0.0017	-32.52
SSU1174	hypothetical protein					0.0028	-4.24
SSU1180	cation transport ATPase	0.0007	-4.52
SSU1183	hypothetical protein							0.0108	4.61
SSU1188	ABC transporter, ATP-binding protein							0.0013	3.46
SSU1189	metal-dependent hydrolases of the beta-lactamase superfamily I					0.0081	-2.35
SSU1190	signal transduction histidine kinase	0.0003	-1.61	<0,0001	-1.57	0.0003	-1.99
SSU1197	hypothetical protein	0.0006	3.89
SSU1198	hypothetical protein	0.0215	-9.22
SSU1201	ribonucleases G and E					0.0006	-10.04	0.0006	-7.32
SSU1210	ABC-type antimicrobial peptide transport system, permease component	0.0168	-2.76
SSU1213	peroxiredoxin							0.0005	4.36
SSU1214	copper ion-binding:copper-translocating P-type ATPase:heavy metal translocating P-type ATPase	0.0003	-5.7	0.0014	-3.55	0.0003	-4.48
SSU1222	permease of the major facilitator superfamily	<0,0001	-1.85	<0,0001	-1.71	<0,0001	-2.42	<0,0001	-2.72
SSU1224	formamidopyrimidine-DNA glycosylase							0.0034	-3.22
SSU1226	diacylglycerol kinase	<0,0001	-1.94			<0,0001	-3.12	<0,0001	-1.99
SSU1228	transcriptional regulator	0.004	-4.03
SSU1229	phosphotransferase system IIc component, glucose/maltose/n-acetylglucosamine-specific	0.0093	-7.54
SSU1231	hemolysin	<0,0001	1.65	0.0008	2.51	<0,0001	2.46	<0,0001	2.3
SSU1236	fe2+ transport system protein A	0.0021	-20.23
SSU1244	hyphotetical protein	0.0036	-3.52
SSU1254	predicted metal-sulfur cluster biosynthetic enzyme	0.0033	3.34
SSU1255	RNA polymerase sigma factor RpoD					0.0032	-2.81
SSU1258	UDP-glucose 4-epimerase					0.0017	-2.09
SSU1259	30s ribosomal protein s21	<0,0001	10			<0,0001	5.76	<0,0001	4.63
SSU1265	maltodextrin phosphorylase	0.001	-3.23
SSU1269	putative phosphopentomutase	0.0034	-2.37
SSU1271	type I restriction enzyme	0.0028	3.29					0.0028	3.26
SSU1272	type I restriction-modification system	0.0019	2.83					0.0019	2.83
SSU1274	type I restriction-modification enzyme			0.0013	-3.48	<0,0001	-3.29	<0,0001	-2.61
SSU1275	predicted GTPase			<0,0001	2.3
SSU1277	hypothetical protein	<0,0001	-159.06	0.0003	-14.69
SSU1280	Putative membrane protein	<0,0001	-11.04	0.0003	-11.96	<0,0001	-6.26	<0,0001	-6.65
SSU1281	uracil-DNA glycosylase	0.0001	-3.26					0.0001	-3.67
SSU1282	acetyltransferase	0.002	-4.44
SSU1283	dipeptidase							0.0043	-2.69
SSU1284	serine/threonine:Na+ symporter	0.005	3.63
SSU1286	hypothetical protein					0.0002	-4.18
SSU1287	putative exported protein			<0,0001	-4.25	<0,0001	-4.55
SSU1288	sam-dependent methyltransferase					0.0025	-14.85
SSU1289	ABC transporter ATP-binding protein	0.0002	-2.74					0.0002	-2.68
SSU1290	phosphomannomutase							0.0004	-2.19
SSU1292	putative membrane protein					0.0012	-2.1
SSU1301	predicted esterase	0.0016	-2.1
SSU1304	hypothetical protein	0.0094	-13.99
SSU1308	beta-glucosidase/6-phospho-beta-glucosidase/beta- galactosidase	<0,0001	-26.58	<0,0001	-9.73	<0,0001	-6.53	<0,0001	-7.88
SSU1309	phosphotransferase system IIc component, glucose/maltose/N-acetylglucosamine-specific	<0,0001	-6.38	<0,0001	-14.71	<0,0001	-6.92	<0,0001	-12.98
SSU1310	transcriptional antiterminator	<0,0001	-5.87	0.0003	-20.03	<0,0001	-10.16	<0,0001	-7.72
SSU1321	uncharacterized conserved protein					0.0003	-2.77
SSU1326	negative regulator of septation ring formation	0.0018	2.24
SSU1328	putative intracellular protease/amidase	0.0002	2.28	<0,0001	2.28	0.0002	2.43	0.0002	2.38
SSU1344	predicted transcriptional regulator	0.0019	21.17
SSU1351	putative flavodoxin	0.0074	3.03			0.0074	3.14
SSU1356	manganese-dependent superoxide dismutase							0.0001	3.23
SSU1358	putative exported protein	<0,0001	2.4			<0,0001	2.09	<0,0001	2.09
SSU1366	putative ATP-dependent protease proteolytic subunit							0.0006	2.14
SSU1367	uracil phosphoribosyltransferase					0.0004	3.15	0.0004	3.77
SSU1369	glycosidase	0.0029	-9.48
SSU1370	ABC-type sugar transport system, permease component			<0,0001	-2.22	<0,0001	-2.81	<0,0001	-2.74
SSU1371	ABC-type sugar transport system, permease component					0.0045	-7.58	0.0045	-8.35
SSU1373	alpha-galactosidase							0.0041	-8.07
SSU1382	putative membrane protein	<0,0001	-4.01	<0,0001	-2.68	<0,0001	-2.51	<0,0001	-3.27
SSU1387	DEAD box helicase family protein	0.0005	7.47					0.0005	4.8
SSU1388	protein of unknown function duf161			<0,0001	3.56	0.0014	4.14
SSU1391	putative membrane protein			0.0056	-4.25	<0,0001	-6.73	<0,0001	-3.03
SSU1396	putative ADP-ribose pyrophosphatase					0.0032	-2.27
SSU1406	ABC transporter membrane	<0,0001	-3.1			<0,0001	-2.48	<0,0001	-4.34
SSU1408	signal transduction histidine kinase							0.0057	-3.29
SSU1411	aspartate/tyrosine/aromatic aminotransferase	0.0188	-3.03
SSU1416	signal recognition particle GTPase	0.0004	3.17			0.0004	2.62	0.0004	2.66
SSU1417	putative exported protein					0.0065	-2.67
SSU1418	prolipoprotein diacylglyceryl transferase	0.0002	-3.98			0.0002	-4.59	0.0002	-3.95
SSU1424	hypothetical protein	0.0129	-2.85
SSU1430	ribonuclease BN-like family protein	0.0003	2.06	<0,0001	1.78			0.0003	1.94
SSU1431	putative metallopeptidase					0.0019	2.35
SSU1441	DNA polymerase III, gamma/tau subunits	<0,0001	1.45	0.0038	2.27	<0,0001	2.29	<0,0001	1.48
SSU1443	putative membrane protein	0.0091	3.15
SSU1452	acetyl-CoA acetyltransferase					0.0034	-3.18
SSU1453	3-hydroxy-3-methylglutaryl CoA synthase	<0,0001	-2.52	0.0026	-2.66			<0,0001	-2.68
SSU1454	hydroxymethylglutaryl-CoA reductase	<0,0001	-2.53					<0,0001	-4.64
SSU1458	bacterial DNA-binding protein							0.0036	3.65
SSU1462	ATPase involved in DNA repair	0.0013	-2.16
SSU1465	geranylgeranyl pyrophosphate synthase	<0,0001	-3.95			<0,0001	-3.76	<0,0001	-5.23
SSU1473	Putative membrane protein					0.0422	-4.73
SSU1478	inorganic pyrophosphatase/exopolyphosphatase	0.0001	2.67					0.0001	2.51
SSU1479	oligoendopeptidase F	0.02	-2.67
SSU1481	Putative transport protein	0.0002	2.26	0.0008	2.07	0.0002	2.12	0.0002	2.5
SSU1483	putative rRNA methylase	<0,0001	2.11	0.0002	2.35	<0,0001	2.24	<0,0001	2.38
SSU1484	type IV leader peptidase protein	0.0241	-9.4
SSU1488	predicted Fe-S-cluster redox enzyme	<0,0001	2.56	<0,0001	1.95				3.04
SSU1498	ABC-2 transporter	0.0002	-6.93	<0,0001	-4.84	0.0002	-3.88
SSU1499	putative ATPase	0.0004	-10.37	0.0004	-4.89
SSU1500	DPS-like peroxide resistance protein Dpr	<0,0001	-4.17	<0,0001	-10.59	<0,0001	-10.53
SSU1501	CsbD-like protein	0.0002	5.85			0.0002	3.91	0.0002	3.96
SSU1506	putative membrane protein					0.0181	-3.76
SSU1508	hypothetical protein	0.0301	5.75
SSU1511	Segregation and condensation protein B							0.0014	-2.02
SSU1512	Segregation and condensation protein A	0.0003	-3.14					0.0003	-2.1
SSU1515	predicted phosphoesterase					0.0004	-4.66	0.0004	-3.03
SSU1517	glutamate racemase			0.0001	-2.31	0.0008	-2.3	0.0008	-2.35
SSU1530	hypothetical protein	0.0002	2.12					0.0002	1.72
SSU1531	superfamily II DNA/RNA helicase					0.0108	-2.48
SSU1533	permease of the major facilitator superfamily	0.0018	-2.36			0.0018	-2.42
SSU1534	predicted GTPase			<0,0001	1.96	<0,0001	1.77	<0,0001	1.82
SSU1535	nitroreductase							0.0063	-2.01
SSU1539	Putative membrane protein							0.0028	2.79
SSU1551	predicted transcriptional regulator			<0,0001	-8.41	0.0002	-14.33
SSU1552	hemolysins and related proteins containing cbs domains	<0,0001	-5.13	<0,0001	-12.09	<0,0001	-9.88	<0,0001	-6.91
SSU1553	putative membrane protein			0.0008	-32.24			0.0002	-11.93
SSU1554	putative membrane protein	<0,0001	-5.57	<0,0001	-12.47	<0,0001	-7.54	<0,0001	-6.57
SSU1555	putative membrane protein	<0,0001	-21.67	<0,0001	-12.18	<0,0001	-8	<0,0001	-7.81
SSU1556	putative membrane protein	<0,0001	-9.45	<0,0001	-9.47	<0,0001	-10.15	<0,0001	-5.52
SSU1558	UbiA prenyltransferase family protein					0.0011	2.39
SSU1561	polyprenyl synthetase							0.0009	-2.68
SSU1573	uncharacterized conserved protein			<0,0001	-4.01	0.0002	-6.31
SSU1577	ABC-type metal ion transport protein							0.0111	12.75
SSU1580	5,10-methylenetetrahydrofolate reductase							0.0003	5.69
SSU1581	permease					0.0004	6.87	0.0004	5.38
SSU1584	putative mannose-specific phosphotransferase system (PTS), IIC component	0.0007	-3.35			0.0007	-3.59
SSU1593	unknown protein	<0,0001	-2.41					<0,0001	-2.78
SSU1596	histone acetyltransferase hpa2 and related acetyltransferases							0.0001	-2.58
SSU1597	acetyl-coa carboxylase alpha subunit			<0,0001	2.18
SSU1598	acetyl-coa carboxylase beta subunit	<0,0001	-2.52					<0,0001	-3.7
SSU1599	biotin carboxylase	<0,0001	-4.98					<0,0001	-7.25
SSU1600	3-hydroxymyristoyl/3-hydroxydecanoyl-(acyl carrier protein) dehydratase	<0,0001	-8.74					<0,0001	-10.76
SSU1601	biotin carboxyl carrier protein	<0,0001	-4.95					<0,0001	-9.7
SSU1602	3-oxoacyl-(acyl-carrier-protein) synthase	<0,0001	-4.29					<0,0001	-5.43
SSU1603	dehydrogenase with different specificities (related to short-chain alcohol dehydrogenase)	<0,0001	-4.27					<0,0001	-7.3
SSU1604	(acyl-carrier-protein) s-malonyltransferase	<0,0001	-3.05					<0,0001	-9.81
SSU1605	2-nitropropane dioxygenase, npd							<0,0001	-7.01
SSU1606	phosphopantetheine-binding							<0,0001	-3.38
SSU1607	3-oxoacyl acyl synthase III							<0,0001	-6.09
SSU1608	transcriptional regulator					<0,0001	1.78	<0,0001	-2.42
SSU1609	enoyl-coa hydratase/carnithine racemase							<0,0001	-5.46
SSU1619	beta-fructosidases (levanase/invertase)	0.0004	-21.05
SSU1622	uncharacterized protein conserved in bacteria					0.0064	-1.95
SSU1629	putative single-stranded DNA-binding protein	0.0012	3.08					0.0012	2.16
SSU1634	pyruvate/2-oxoglutarate dehydrogenase complex, dihydrolipoamide dehydrogenase (e3) component, and related enzymes	<0,0001	2.04					<0,0001	2.59
SSU1638	hypothetical protein			<0,0001	2.53	0.0024	2.6
SSU1639	Putative lipoprotein	0.0061	8.32
SSU1645	transcription termination factor nusa			<0,0001	-3.29
SSU1646	unknown protein	0.0006	2.83					0.0006	2.29
SSU1651	diadenosine tetraphosphate (ap4a) hydrolase and other hit family hydrolases	<0,0001	-2.85	0.0001	-2.78	<0,0001	-3.93
SSU1653	transcriptional regulator			0.0001	2.05
SSU1655	predicted ATPase or kinase	<0,0001	2.74	0.0013	1.99	<0,0001	2.61	<0,0001	2.18
SSU1656	predicted kinase related to dihydroxyacetone kinase	0.0015	2.14			0.0015	2
SSU1666	ABC-type transport system involved in Fe-S cluster assembly					0.0002	-7.43
SSU1667	hypothetical protein					0.0017	-33.93
SSU1668	Nifu-like protein involved in Fe-s cluster formation	<0,0001	-2.46	<0,0001	-4.86	<0,0001	-3.39	<0,0001	-2.86
SSU1669	selenocysteine lyase			0.0025	-4.67	<0,0001	-9.94	0.0001	-3.99
SSU1670	ABC-type transport system involved in fe-s cluster assembly, permease component			0.0005	-6.05	<0,0001	-6.78
SSU1671	ABC-type transport system involved in fe-s cluster assembly, ATPase component	<0,0001	-3.36		-9.31	<0,0001	-6.56	<0,0001	-2.87
SSU1673	negative regulator of genetic competence, sporulation and motility							0.0019	2.39
SSU1678	membrane protease subunit			<0,0001	-2.27	0.0012	-2.18
SSU1679	threonine dehydratase, c-terminal:pyridoxal-5'-phosphate-dependent enzyme, beta subunit			<0,0001	-2.86
SSU1680	ketol-acid reductoisomerase	0.0076	-2.27
SSU1681	acetolactate synthase, small (regulatory) subunit	0.0001	-3.76					0.0001	-4.05
SSU1682	thiamine pyrophosphate-requiring enzyme							0.0047	-3.09
SSU1683	glycosyltransferases involved in cell wall biogenesis							0.0003	-2.63
SSU1689	uncharacterized conserved protein	<0,0001	1.99	<0,0001	1.66	<0,0001	2.44		1.73
SSU1691	30s ribosomal protein s9	0.0343	2.41
SSU1694	uncharacterized protein conserved in bacteria					0.0421	1.93
SSU1697	putative membrane protein	0.0084	2.5
SSU1701	ABC-type sugar transport system, ATPase component	<0,0001	-5.61			<0,0001	-2.72
SSU1702	regulator of polyketide synthase expression	0.0024	-2.77
SSU1707	ABC-type sugar transport system, periplasmic component	0.0027	-11.14
SSU1709	ABC transporter, permease protein			<0,0001	-6.14
SSU1710	glycosyl hydrolase-related protein	0.0099	-13.76
SSU1713	hypothetical protein							0.0154	-10.63
SSU1714	putative alpha-1,2-mannosidase	0.0268	-17.73
SSU1716	uncharacterized protein conserved in bacteria					0.0181	3.41
SSU1719	uridine phosphorylase							0.0013	-2.49
SSU1721	polyribonucleotide nucleotidyltransferase (polynucleotide phosphorylase)	0.0001	2.44			0.0001	1.96
SSU1736	n-formylmethionyl-tRNA deformylase	<0,0001	2.12	<0,0001	1.95	<0,0001	2.06		2.85
SSU1740	3-isopropylmalate dehydrogenase	0.0027	-42.4
SSU1741	isopropylmalate/homocitrate/citramalate synthase	0.009	-21.74
SSU1749	dihydroxyacetone kinase	0.0005	-5.68			0.0005	-6.03
SSU1751	sugar phosphotransferase system (PTS), fructose family, IIA component					0.0179	-17.52
SSU1753	prolyl-tRNA synthetase					0.0095	1.68
SSU1763	MutT/NUDIX hydrolase family protein					0.0026	4.08
SSU1768	putative bacterocin transport accessory protein, bta	<0,0001	-4.01			<0,0001	-2.28
SSU1771	30s ribosomal protein s2	0.0206	1.92
SSU1773	subtilisin-like serine protease	<0,0001	2.66	0.0008	3.92	<0,0001	5.73
SSU1775	putative preprotein translocase SecE subunit	0.0398	4.81
SSU1776	50s ribosomal protein l33	<0,0001	12.15	0.0003	4.17	<0,0001	7.73	<0,0001	6.24
SSU1778	thioredoxin reductase							0.0012	-3.32
SSU1779	pseudouridylate synthase, 23s RNA-specific					0.0057	2.24
SSU1780	transcriptional repressor of purine operon					0.0027	2.96	0.0027	3.15
SSU1783	uncharacterized protein conserved in bacteria	0.0027	-3.37					0.0027	-3.08
SSU1784	thiamine pyrophosphokinase	<0,0001	-2.48					<0,0001	-3.86
SSU1790	Hypothetical protein							0.0097	-8.1
SSU1791	phosphoglycerol transferase and related proteins, alkaline phosphatase superfamily	0.0002	2.52			0.0002	2.57
SSU1795	toxin antitoxin system, toxin					0.0083	-2.85
SSU1799	hypothetical protein			0.0001	1.48	<0,0001	1.97
SSU1800	hypothetical protein	0.001	1.97			0.001	2.2
SSU1803	hypothetical protein							0.0044	4.18
SSU1804	predicted RNA-binding protein	<0,0001	1.98	<0,0001	1.81	<0,0001	2.04	<0,0001	2.35
SSU1806	RNAse P protein component	<0,0001	2.18					<0,0001	2.52
SSU1807	argininosuccinate lyase	0.0002	11.41	<0,0001	15.69
SSU1808	argininosuccinate synthase (citrulline-asparate ligase)	<0,0001	7.01	0.0003	13.24	<0,0001	17.24
SSU1809	Putative membrane protein	<0,0001	15.57	0.0003	23.12	<0,0001	28.63	<0,0001	17.14
SSU1821	predicted ATP-dependent serine protease					0.0023	2.8
SSU1826	transcriptional regulator	0.0132	4.08
SSU1827	glycerol-3-phosphate dehydrogenase			<0,0001	-2.17	<0,0001	-2.49
SSU1828	glucose-1-phosphate-uridylyltransferase					0.0009	-2.49
SSU1829	conserved hypothetical protein	0.0001	-7.44			0.0001	-2.86	0.0001	-2.9
SSU1832	2,3,4,5-tetrahydropyridine-2-carboxylate n-succinyltransferase, putative	0.0075	-2.53
SSU1833	hypothetical protein	0.0011	-44.53					0.0011	-11.13
SSU1835	serine/threonine protein phosphatase	0.0009	3.67					0.0009	4.72
SSU1838	cytosine/adenosine deaminase	0.0001	3.01			0.0001	2.36	0.0001	2.54
SSU1839	transketolase	0.0002	1.92					0.0002	2.31
SSU1841	transcriptional antiterminator	0.0001	3.55					0.0001	2.94
SSU1843	ribulose-5-phosphate 4-epimerase and related epimerases and aldolases	0.0013	-4.13
SSU1844	putative l-xylulose-5-phosphate 3-epimerase	0.0007	-7.92
SSU1849	surface protein from gram-positive cocci, anchor region, pullulanase			<0,0001	13.73	<0,0001	10.63	<0,0001	7.84
SSU1859	transcriptional antiterminator	0.0102	-27.89
SSU1864	predicted metalloendopeptidase			0.0021	1.93	<0,0001	1.72
SSU1865	zinc ABC transporter, permease protein	<0,0001	-2.35					<0,0001	-2.46
SSU1866	Mn2+/Zn2+ abc transporter permease	<0,0001	-2.75					<0,0001	-3.5
SSU1867	ATP-binding ABC transport protein	<0,0001	-2.19			<0,0001	1.77	<0,0001	-2.43
SSU1870	putative metal-dependent transcriptional regulator	0.0001	-2.66					0.0001	-2.76
SSU1871	Putative membrane protein	0.0056	-2.79			0.0056	-2.68
SSU1875	Putative membrane protein	0.0013	5.87					0.0013	5.22
SSU1876	Putative membrane protein			<0,0001	3.35	0.0014	4.23
SSU1885	putative accessory pilus subunit protein	0.0011	-3.26
SSU1888	Cell wall protein	0.0025	-8.76					0.0025	-6.26
SSU1894	ribosomal protein L11 methyltransferase							<0,0001	-3.72
SSU1901	putative nucleotidase							<0,0001	-2.72
SSU1914	4-alpha-glucanotransferase	<0,0001	-2.8	0.0001	3.7			<0,0001	4.66
SSU1916	ABC-type sugar transport system, permease component	<0,0001	-2.39	0.0001	3.28			<0,0001	2.61
SSU1917	ABC-type maltose transport system, permease component			0.0001	4.36			<0,0001	4.06
SSU1920	type II secretory pathway, pullulanase pula and related glycosidases			0.0006	2.46	<0,0001	1.96	<0,0001	2.21
SSU1921	protein involved in ribonucleotide reduction					0.0022	4.29
SSU1925	predicted oxidoreductase					0.0001	-2.47
SSU1927	glucocerebrosidase	0.0035	-18.22
SSU1928	Putative membrane protein	0.0368	-14.26
SSU1929	beta-glucosidase	0.0157	-9.18
SSU1934	thiol-disulfide isomerase and thioredoxin	<0,0001	12.75					<0,0001	9.52
SSU1936	lysR, substrate-binding	0.0009	8.53					0.0009	4.85
SSU1937	hypothetical protein	0.0002	3.03					0.0002	3.6
SSU1942	NTP pyrophosphohydrolase including oxidative damage repair enzymes							0.0029	-1.78
SSU1946	ketosteroid isomerase-related protein	0.014	-11.93
SSU1952	ABC transporter	<0,0001	2.42	0.0012	1.62	<0,0001	2.15
SSU1961	tryptophanyl-tRNA synthetase	0.0132	6.75
